# Supplementary material for: The establishment of the general microexpression recognition ability and its relevant brain activity
Source: Front Hum Neurosci. 2022 Dec 7;16:894702. doi: 10.3389/fnhum.2022.894702 (PMC9774033; doi:10.3389/fnhum.2022.894702)
Supplement: Supplementary file 1 [file Data_Sheet_1.CSV]

Number	Gender	Age	GMERAL	GMERAF	GMERAB	GMERABF	MERAL in JACBART	MERAF in JACBART	MERAB in JACBART	MERABF in JACBART	GMERAL1	GMERAF1	GMERAB1	GMERABF1	GMERAL2	GMERAF2	GMERAB2	GMERABF2	eyesclosed1	eyesclosed2	eyesclosed3	eyesclosed4	eyesclosed5	eyesclosed6	eyesclosed7	eyesclosed8	eyesclosed9	eyesclosed10	eyesclosed11	eyesclosed12	eyesclosed13	eyesclosed14	eyesclosed15	eyesclosed16	eyesclosed17	eyesclosed18	eyesclosed19	eyesclosed20	eyesclosed21	eyesclosed22	eyesclosed23	eyesclosed24	eyesclosed25	eyesclosed26	eyesclosed27	eyesclosed28	eyesclosed29	eyesclosed30	eyesclosed31
1	0	22	0.678333	0.252461	0.153333	0.033862	0.668333	0.333552	0.773333	0.289805	0.668333	0.295798	0.143333	0.053166	0.821667	0.190727	0.095	0.070071	0.807035	0.821579	0.855244	0.84381	0.780217	0.823175	0.843486	0.858444	0.786627	0.859768	0.868468	0.867875	0.831897	0.737619	0.896005	0.825639	0.874104	0.87709	1.088821	1.043322	1.023803	1.026515	0.991216	0.925269	0.952927	0.964558	0.921853	0.901493	0.916816	0.939541	0.959484
2	1	19	0.531667	0.339259	0.12	0.041473	0.585	0.31399	0.105	0.200375	0.645	0.273258	0.105	0.073689	0.705	0.19264	0.111667	0.075476	0.863754	0.888381	0.833263	0.780891	0.899062	0.75935	0.860874	0.812251	0.84794	0.700073	0.850741	0.815183	0.847686	0.716266	0.897413	0.758077	0.84735	0.86518	1.004075	1.017599	0.918493	0.839839	0.945534	0.91585	0.900879	0.791058	1.07889	0.894558	0.894279	0.914893	0.907394
3	0	22	0.371667	0.214515	0.133333	0.062183	0.42	0.28256	0.481667	0.289373	0.643333	0.257811	0.12	0.071274	0.63	0.247629	0.16	0.066933	0.785427	0.885644	0.823545	0.797862	0.777233	0.774847	0.833942	0.854048	0.815774	0.780671	0.802269	0.800963	0.832559	0.76292	0.836258	0.805243	0.819929	0.850546	1.000926	1.001459	0.912316	0.890124	0.881758	0.899072	0.909998	0.913404	0.845271	0.873672	0.913532	0.934367	0.971495
4	0	22	0.728333	0.258025	0.106667	0.045898	0.731667	0.265964	0.896667	0.122746	0.671667	0.273746	0.14	0.076158	0.758333	0.210468	0.108333	0.056006	0.780047	0.831437	0.857538	0.892281	0.850038	0.871203	0.86575	0.869881	0.873747	0.891999	0.912239	0.882608	0.899486	0.795555	0.89898	0.864424	0.881575	0.91156	0.962275	0.991831	0.917923	0.978751	0.959	0.985435	0.995918	0.914519	0.916097	0.886555	0.934734	0.992	0.96417
5	0	23	0.388333	0.249753	0.175	0.075565	0.396667	0.255082	0.646667	0.319479	0.511667	0.21757	0.165	0.066558	0.56	0.325085	0.133333	0.062503
6	0	20	0.675	0.193365	0.183333	0.079666	0.858333	0.121724	0.795	0.244111	0.77	0.184499	0.105	0.06473	0.795	0.135904	0.118333	0.066156	0.840316	0.839474	0.859715	0.893673	0.894171	0.823403	0.880884	0.891732	0.925809	0.787487	0.868844	0.907793	0.881315	0.788804	0.911983	0.820781	0.84195	0.861256	0.984661	0.983278	0.928539	0.883969	1.061888	0.978036	1.216246	0.999197	0.960394	0.884712	0.963397	1.002407	1.035741
7	0	22	0.455	0.322165	0.16	0.100399	0.523333	0.427769	0.71	0.280785	0.46	0.308739	0.195	0.13896	0.513333	0.359258	0.143333	0.068896	0.809208	0.816708	0.883211	0.867059	0.844136	0.819185	0.842995	0.87467	0.849252	0.812354	0.888714	0.920138	0.858567	0.75522	0.892186	0.772691	0.83485	0.870133	0.959639	0.991007	0.981315	0.933271	0.911649	0.875363	0.894978	0.846113	0.936531	0.858502	0.921405	0.954332	0.97096
8	0	25	0.543333	0.245411	0.19	0.075631	0.71	0.28256	0.815	0.20511	0.628333	0.303277	0.171667	0.071391	0.655	0.322971	0.136667	0.082624
9	0	26	0.24	0.12083	0.208333	0.091305	0.563333	0.293371	0.691667	0.220945	0.203333	0.113255	0.22	0.07975	0.305	0.145155	0.293333	0.110755	0.871386	0.824832	0.895359	0.897416	0.964242	0.854565	0.931838	0.871766	0.997309	0.819051	0.913079	0.884373	0.906467	0.810114	0.976819	0.811289	0.893192	0.883116	1.005539	1.094927	1.030054	0.901729	0.914526	0.96546	1.076119	0.977927	0.951834	0.904557	0.979304	0.967858	0.941752
10	1	25	0.345	0.33435	0.123333	0.053541	0.315	0.284728	0.356667	0.184355	0.485	0.299983	0.185	0.058224	0.451667	0.335584	0.203333	0.112012	0.824312	0.973851	0.900915	0.959725	0.841435	0.752448	0.914301	0.99751	0.835876	0.779178	0.84262	0.892471	0.865475	0.827662	0.859777	0.79669	0.830577	0.868354	0.963673	1.077113	0.883971	0.903312	1.022978	1.12999	0.901607	0.914247	0.852467	0.847001	0.922498	0.956724	0.949353
11	0	19	0.543333	0.351435	0.148333	0.078592	0.626667	0.351435	0.751667	0.210373	0.578333	0.31802	0.173333	0.108566	0.573333	0.389701	0.103333	0.083586	0.803328	0.925861	0.738743	0.777572	0.832114	0.848985	0.749755	0.745112	0.831974	0.864835	0.763332	0.814206	0.752616	0.704225	0.872283	0.796622	0.843556	0.860488	0.963789	0.950423	0.87984	0.803538	0.8558	0.776871	0.971168	0.841394	0.949601	0.799069	0.869691	0.931684	0.8867
12	0	18	0.211667	0.146344	0.141667	0.024833	0.17	0.129769	0.398333	0.289373	0.513333	0.330192	0.063333	0.038816	0.478333	0.269029	0.145	0.066257	0.799822	0.777634	0.770699	0.838944	0.802722	0.748516	0.783288	0.813568	0.800198	0.717938	0.823246	0.858532	0.853568	0.756423	0.82997	0.768624	0.818222	0.866411	1.033259	1.046093	0.96801	0.871084	0.943978	0.887181	0.93894	0.872264	0.808841	0.745942	0.891722	0.958511	0.95461
13	0	21	0.38	0.170176	0.191667	0.058793	0.503333	0.272959	0.605	0.339338	0.508333	0.242933	0.145	0.041352	0.606667	0.289943	0.11	0.044721	0.814402	0.915587	0.776353	0.798748	0.81418	0.790281	0.751124	0.793992	0.78128	0.759768	0.805285	0.816728	0.727323	0.746424	0.817522	0.756477	0.803261	0.817881	1.127144	1.106226	0.886944	0.82033	0.91758	0.849633	0.954647	0.905668	0.913334	0.833795	0.85109	0.942073	0.976483
14	1	19	0.46	0.247063	0.181667	0.061455	0.503333	0.315447	0.691667	0.21867	0.535	0.255949	0.171667	0.042622	0.611667	0.221758	0.215	0.138094	0.85462	0.920452	0.851218	0.832489	0.779899	0.774719	0.844171	0.841341	0.81347	0.77626	0.896539	0.932036	0.857155	0.813384	0.923033	0.839782	0.867605	0.856808	1.006591	1.036058	0.94249	0.913668	0.994748	0.936483	0.895408	0.920424	0.926145	0.897033	0.938435	0.997799	0.932335
15	0	22	0.683333	0.202254	0.146667	0.049666	0.691667	0.350452	0.876667	0.111833	0.711667	0.245391	0.14	0.074027	0.751667	0.162778	0.155	0.065955	0.870799	0.873322	0.857752	0.874754	0.795313	0.746883	0.847985	0.877645	0.807498	0.762308	0.853747	0.861909	0.837366	0.787016	0.906655	0.807004	0.815621	0.886082	0.9929	1.017858	1.034031	0.983445	0.982205	1.009291	1.04696	0.975923	0.931925	0.868424	0.895925	0.9616	0.993812
16	0	22	0.711667	0.196308	0.126667	0.090701	0.751667	0.176796	0.731667	0.242356	0.673333	0.213229	0.165	0.076877	0.731667	0.200142	0.123333	0.087331	0.816965	0.835301	0.811708	0.860818	0.67542	0.686236	0.808191	0.816368	0.719551	0.69416	0.890847	0.872921	0.867851	0.762144	0.904351	0.820989	0.894938	0.918285	0.9736	0.959793	0.901277	0.864667	0.949502	0.918595	0.810833	0.787729	0.833987	0.770458	0.998374	1.059695	1.061994
17	1	20	0.481667	0.387733	0.123333	0.04761	0.501667	0.379811	0.731667	0.240285	0.558333	0.325786	0.195	0.031464	0.563333	0.342384	0.131667	0.066156	0.829171	0.892464	0.931761	0.90952	0.844928	0.817899	0.89803	0.896145	0.921939	0.827657	0.835207	0.907234	0.871817	0.794318	0.987877	0.895503	0.844357	0.856908	1.004481	1.013452	0.993571	0.942921	1.03306	0.988716	1.163469	0.971177	1.037377	0.951617	0.918314	0.999458	0.989148
18	0	21	0.808333	0.103037	0.151667	0.081833	0.898333	0.144002	0.835	0.1503	0.77	0.21429	0.12	0.070711	0.841667	0.159802	0.081667	0.054559	0.786113	0.820168	0.817814	0.862084	0.767144	0.77447	0.808579	0.844369	0.808756	0.774355	0.871181	0.876787	0.848907	0.768443	0.89081	0.819237	0.889507	0.943493	1.037143	0.964044	1.052244	0.97991	0.978718	0.911679	0.910143	0.907708	0.911476	0.895219	0.963557	1.038612	1.118635
19	1	20	0.153333	0.12628	0.195	0.132325	0.438333	0.33439	0.586667	0.281969	0.128333	0.067355	0.263333	0.155005	0.113333	0.057504	0.273333	0.144868	0.839891	1.028551	0.84734	0.897542	0.763964	0.801235	0.791611	0.884571	0.781889	0.799076	0.859588	0.907691	0.823354	0.820693	0.787426	0.802867	0.83723	0.879804	0.938783	1.059958	0.842481	0.863668	0.884591	0.885896	0.905893	0.874364	0.861062	0.826962	0.874998	0.941149	0.934683
20	1	22	0.488333	0.278813	0.163333	0.050067	0.543333	0.377501	0.67	0.278998	0.61	0.356875	0.103333	0.058538	0.683333	0.301043	0.113333	0.074744	0.868445	1.011766	0.876173	0.912943	0.838831	0.839725	0.815562	0.912893	0.825864	0.790166	0.871849	0.878585	0.862318	0.792722	0.828167	0.792521	0.830962	0.855112	1.171494	1.128542	0.88839	0.94543	0.889338	0.949618	0.850289	0.897248	0.81023	0.80647	0.877887	0.927459	0.944594
21	1	19	0.526667	0.221149	0.155	0.053572	0.585	0.310789	0.166667	0.302765	0.66	0.277128	0.146667	0.065929	0.668333	0.293013	0.128333	0.058793	0.821545	0.878599	0.841574	0.846673	0.789939	0.822187	0.836955	0.788031	0.878587	0.834802	0.827505	0.870001	0.87082	0.753228	0.933199	0.837825	0.883838	0.855528	1.063777	1.060792	0.972388	0.801893	0.91669	0.862257	0.986041	0.836951	0.857945	0.814779	0.909718	1.010732	0.97825
22	1	25	0.581667	0.172211	0.188333	0.062423	0.668333	0.27066	0.833333	0.129099	0.686667	0.255395	0.146667	0.085245	0.691667	0.216649	0.183333	0.103666	0.821013	0.912648	0.918984	0.899153	0.897693	0.930416	0.909464	0.886057	0.905214	0.889549	0.856715	0.904902	0.911532	0.782746	0.901049	0.828497	0.871699	0.893795	1.014607	0.995835	0.964289	0.882155	1.072766	1.026599	1.019139	0.888223	0.962166	0.869084	0.94084	0.999635	1.036678
23	1	23	0.573333	0.24097	0.183333	0.061536	0.628333	0.30538	0.71	0.278998	0.733333	0.234066	0.141667	0.120236	0.705	0.260135	0.136667	0.092664	0.783264	0.867328	0.869621	0.932442	0.834487	0.780206	0.881336	0.93094	0.845472	0.795649	0.863649	0.93481	0.891482	0.802332	0.912643	0.865002	0.874093	0.897029	0.91727	0.937456	0.917426	0.888004	0.987378	0.932261	0.959102	0.871767	0.81198	0.810511	0.95429	1.011775	0.956342
24	0	24	0.286667	0.160831	0.126667	0.038297	0.356667	0.184355	0.586667	0.203732	0.08	0.072938	0.146667	0.133666	0.326667	0.189912	0.158333	0.04446	0.784525	0.79511	0.816323	0.897599	0.915077	0.858012	0.850548	0.886512	0.920258	0.84124	0.825995	0.86364	0.846956	0.775517	0.869876	0.831568	0.812645	0.817034	1.080523	1.132218	1.136479	0.927718	0.970163	0.940138	1.104184	0.950081	1.079976	0.868973	0.921676	0.949636	1.06749
25	1	20	0.666667	0.227303	0.17	0.067528	0.773333	0.266433	0.793333	0.203732	0.63	0.21429	0.176667	0.103859	0.676667	0.23788	0.116667	0.084301	0.865468	0.902298	0.843034	0.834684	0.779569	0.772538	0.880702	0.857173	0.786218	0.708384	0.958711	0.83571	0.885311	0.753678	0.872238	0.757074	0.819214	0.877724	1.093493	1.085183	1.012663	0.948108	0.97869	0.954278	0.878096	0.809962	0.919652	0.831265	0.89417	0.925171	0.983317
26	0	19	0.505	0.315008	0.168333	0.077825	0.438333	0.444766	0.771667	0.166783	0.511667	0.331868	0.115	0.045935	0.538333	0.318083	0.15	0.083666
27	0	18	0.776667	0.240472	0.133333	0.106521	0.773333	0.346391	0.918333	0.101275	0.611667	0.354932	0.143333	0.103086	0.708333	0.350338	0.125	0.096073	0.840691	0.918688	0.761298	0.793955	0.697578	0.694118	0.774128	0.847379	0.691757	0.67926	0.774362	0.910054	0.751124	0.731939	0.749613	0.734832	0.756721	0.866868	1.011581	1.113057	0.899846	0.898417	0.839753	0.819931	0.790597	0.787914	0.852643	0.786472	0.836955	0.951919	0.876118
28	0	20	0.388333	0.226929	0.175	0.044609	0.356667	0.311427	0.441667	0.220945	0.631667	0.304527	0.13	0.069857	0.683333	0.297971	0.14	0.063246	0.820433	0.805098	0.869743	0.790123	0.871974	0.864142	0.828223	0.791034	0.814377	0.81722	0.809719	0.818446	0.816158	0.713761	0.82895	0.78016	0.770717	0.764894	1.135603	1.049725	1.191259	0.981766	0.990935	0.818189	1.087792	0.934402	1.067942	0.924878	0.841295	0.904316	1.008297
29	0	25	0.31	0.172047	0.133333	0.071181	0.356667	0.240804	0.71	0.360333	0.321667	0.173944	0.176667	0.052789	0.345	0.126768	0.156667	0.087331	0.828733	0.934513	0.787191	0.826281	0.857393	0.878683	0.864132	0.868518	0.846244	0.907953	0.858211	0.892098	0.82557	0.794954	0.895934	0.82235	0.842159	0.87542	0.92578	0.904224	1.122509	1.027413	0.881773	0.855479	1.071146	0.931324	1.139471	0.995547	0.94605	1.01759	1.064448
30	1	19	0.695	0.278119	0.11	0.076158	0.813333	0.245085	0.856667	0.144868	0.776667	0.252402	0.116667	0.099331	0.785	0.205305	0.091667	0.074409
31	1	28	0.673333	0.272666	0.151667	0.107966	0.815	0.20511	0.836667	0.128478	0.695	0.209069	0.12	0.077717	0.703333	0.231747	0.145	0.047223	0.90995	1.044809	0.85654	0.865831	0.77059	0.760643	0.867459	0.834049	0.768492	0.714984	0.858609	0.850012	0.824934	0.74351	0.855836	0.74092	0.807436	0.84495	1.052911	1.035285	0.87836	0.846829	0.922329	0.919563	0.891024	0.828425	0.795543	0.788368	0.900129	0.957002	0.938973
32	0	23	0.196667	0.14922	0.115	0.037815	0.21	0.204548	0.253333	0.252005	0.505	0.175699	0.235	0.078166	0.495	0.305729	0.175	0.032094	0.841947	0.867104	0.811014	0.787181	0.87942	0.834488	0.882249	0.841652	0.888146	0.853495	0.869925	0.909416	0.880828	0.807016	0.919784	0.880503	0.854048	0.861752	0.989249	1.030652	0.943668	0.870942	0.978344	0.901457	0.940895	0.919077	0.95318	0.863183	0.94196	1.008086	1.027423
33	0	25	0.725	0.218335	0.158333	0.087958	0.856667	0.181622	0.731667	0.329752	0.626667	0.222231	0.156667	0.095429	0.745	0.224744	0.103333	0.062823	0.800826	0.805162	0.94376	0.86691	0.934955	0.882136	0.907107	0.837596	0.982163	0.867607	0.845322	0.815276	0.857357	0.737419	0.906723	0.783866	0.819594	0.858351	1.066597	1.055161	1.008311	0.948723	1.158007	1.035702	1.239277	0.983209	1.25197	1.050715	0.874689	0.914243	1.014328
34	0	24	0.685	0.327521	0.073333	0.06186	0.751667	0.285056	0.731667	0.367065	0.785	0.25018	0.116667	0.125007	0.741667	0.234727	0.116667	0.089815
35	1	21	0.496667	0.289183	0.123333	0.053166	0.565	0.378246	0.69	0.205718	0.658333	0.298558	0.108333	0.040208	0.673333	0.266958	0.168333	0.067355
36	1	22	0.503333	0.276092	0.156667	0.066533	0.586667	0.376174	0.751667	0.26126	0.508333	0.326093	0.163333	0.081404	0.513333	0.372004	0.14	0.066933
37	0	18	0.488333	0.300494	0.188333	0.069976	0.543333	0.436471	0.646667	0.228181	0.53	0.329424	0.153333	0.058538	0.553333	0.352968	0.145	0.086891	0.765841	0.768743	0.847953	0.861304	0.858967	0.830917	0.864662	0.875801	0.855153	0.8735	0.863152	0.848582	0.866318	0.775387	0.915293	0.857232	0.814886	0.85203	1.0491	0.974291	1.048775	0.950484	0.973714	0.996465	1.108878	1.016534	1.063093	0.967796	0.917463	0.995973	1.123878
38	1	24	0.488333	0.241695	0.173333	0.038297	0.606667	0.328613	0.771667	0.229819	0.636667	0.343492	0.118333	0.044008	0.653333	0.191381	0.165	0.065955	0.799495	0.873562	0.910822	0.940526	0.839347	0.933913	0.918599	0.926477	0.9	0.993236	0.92341	0.986952	0.88905	0.850157	0.899194	0.896644	0.802353	0.856974	0.926482	0.90953	0.88508	0.902214	0.984117	0.992578	1.050228	1.088887	0.917711	0.937049	0.925309	0.960218	0.987677
39	0	21	0.65	0.267133	0.176667	0.106333	0.648333	0.3657	0.898333	0.09347	0.663333	0.366697	0.106667	0.073394	0.735	0.304811	0.101667	0.058109	0.88233	0.907927	0.847013	0.836824	0.843287	0.708963	0.86594	0.843135	0.916419	0.755897	0.894261	0.864989	0.875581	0.708412	0.833622	0.700813	0.79112	0.820087	0.973905	1.054591	0.828692	0.754724	0.886807	0.855355	1.144597	0.883895	0.868739	0.724119	0.85392	0.872683	0.909659
40	1	21	0.576667	0.233723	0.151667	0.102258	0.65	0.22891	0.67	0.204548	0.5	0.239332	0.16	0.074565	0.545	0.229325	0.14	0.052915	0.847817	0.925644	0.784102	0.730232	0.73305	0.628426	0.807452	0.750242	0.754883	0.613587	0.744407	0.775006	0.735423	0.655873	0.773645	0.691038	0.780122	0.874354	1.05097	1.031077	1.098836	0.879462	0.961099	0.872514	0.767149	0.767754	0.832302	0.698035	0.845583	0.932754	0.931813
41	1	23	0.511667	0.277447	0.153333	0.066232	0.606667	0.347831	0.896667	0.122746	0.678333	0.24318	0.176667	0.037238	0.808333	0.192189	0.111667	0.09704	0.864095	1.015991	0.837728	0.934562	0.709851	0.706798	0.834978	0.911744	0.803547	0.733273	0.859246	0.956436	0.842454	0.824511	0.794894	0.764054	0.799493	0.87601	1.032505	1.026534	0.821834	0.841092	0.879427	0.981865	0.835615	0.805184	0.749762	0.756408	0.879984	0.955322	0.995115
42	1	21	0.353333	0.152796	0.136667	0.067725	0.376667	0.156546	0.42	0.172743	0.425	0.299115	0.123333	0.044121	0.418333	0.309672	0.111667	0.037639	0.944233	1.004197	0.88265	0.889128	0.849005	0.774635	0.890184	0.866562	0.764483	0.72762	0.80137	0.864359	0.806625	0.723371	0.852788	0.755129	0.834817	0.88112	1.121341	1.108787	1.192611	0.978294	1.081799	1.005573	0.916423	0.850476	1.000106	0.838706	0.865114	0.979635	1.02263
43	0	18	0.728333	0.285546	0.12	0.08	0.773333	0.266433	0.751667	0.26126	0.668333	0.29936	0.128333	0.069113	0.808333	0.142607	0.12	0.050596	0.91416	0.904953	0.923632	1.064231	0.833652	0.835675	0.991415	0.940802	0.945038	0.959144	0.896234	0.961673	0.865911	0.793397	0.963624	0.880192	0.83274	0.861342	1.108725	1.132542	0.909453	0.84469	1.009346	0.966893	1.009686	0.897768	0.930535	0.888414	0.893228	0.931462	1.042373
44	1	24	0.41	0.234776	0.145	0.044609	0.356667	0.214445	0.566667	0.293371	0.461667	0.316823	0.15	0.046043	0.495	0.398836	0.101667	0.060139	0.890882	0.923356	0.880474	0.868666	0.804638	0.740042	0.859451	0.850572	0.893953	0.857168	0.873279	0.898323	0.876656	0.773545	0.806032	0.728561	0.846129	0.882078	1.044999	1.109486	1.002059	0.895355	0.950285	0.846993	0.874994	0.805763	0.86766	0.801002	0.858447	0.912167	0.968326
45	0	20	0.573333	0.359091	0.106667	0.08165	0.565	0.451741	0.795	0.218151	0.585	0.296024	0.138333	0.056362	0.598333	0.317327	0.113333	0.045461	0.782179	0.807401	0.8467	0.859075	0.854946	0.901892	0.866841	0.936048	0.855048	0.950097	0.876499	0.880518	0.885923	0.839486	0.889105	0.879317	0.872658	0.87681	0.952151	0.900015	0.89424	0.920581	0.974656	0.912478	1.036375	0.954994	0.97584	0.94756	0.902489	0.978036	0.991282
46	1	25	0.686667	0.233381	0.123333	0.069186	0.73	0.253772	0.648333	0.265964	0.746667	0.207429	0.133333	0.075277	0.741667	0.220854	0.095	0.053572	0.788521	0.812649	0.934557	0.860929	0.815093	0.801053	0.89894	0.843965	0.818432	0.762304	0.821479	0.843374	0.881383	0.7609	0.911208	0.800243	0.79108	0.809706	0.945086	0.923356	1.015657	0.924834	1.008978	0.955764	0.944815	0.920098	0.958825	0.896859	0.905255	0.993227	1.087613
47	1	19	0.563333	0.234492	0.161667	0.062102	0.646667	0.337738	0.836667	0.128478	0.558333	0.282377	0.136667	0.046762	0.67	0.233495	0.091667	0.044907	0.805423	0.842312	0.951358	0.950551	0.858162	0.868303	0.888875	0.934897	0.913992	0.847991	0.848443	0.90343	0.888544	0.80206	0.934096	0.902967	0.824754	0.844181	1.013059	1.010491	0.985594	1.013664	1.024337	0.988151	0.994439	0.933204	0.992825	0.932974	0.895867	0.959168	0.97986
48	1	21	0.625	0.356861	0.105	0.065345	0.605	0.422078	0.69	0.341057	0.62	0.293462	0.156667	0.102502	0.656667	0.274056	0.153333	0.103666	0.837768	0.818129	0.863556	0.850574	0.897619	0.836514	0.901374	0.890007	0.86043	0.780728	0.904976	0.889633	0.85135	0.787676	0.963194	0.770857	0.84816	0.822356	1.275203	1.224279	0.957452	0.84101	1.02812	0.988098	1.079282	0.973555	0.969238	0.848364	0.965937	0.912202	0.946166
49	1	19	0.62	0.329302	0.105	0.032094	0.668333	0.39907	0.771667	0.166783	0.628333	0.303869	0.133333	0.070333	0.636667	0.313858	0.133333	0.094375	0.865424	0.797389	0.942796	0.866238	0.881544	0.850205	0.948925	0.877903	0.952011	0.827461	0.885111	0.819429	0.933676	0.784153	0.934443	0.764336	0.825694	0.818253	0.94487	0.94569	0.943534	0.872568	0.941142	0.935948	1.062233	0.980912	1.046434	0.942135	0.913646	0.898195	1.025049
50	0	22	0.281667	0.202624	0.146667	0.069761	0.376667	0.295815	0.523333	0.311427	0.503333	0.157565	0.18	0.060663	0.44	0.265932	0.181667	0.048339	0.831995	0.832359	0.868755	0.884174	0.856183	0.830329	0.824182	0.894339	0.857509	0.856844	0.875531	0.893292	0.894286	0.825565	0.902116	0.832873	0.821971	0.864578	0.966685	0.961917	0.924858	0.886701	0.930925	0.894649	1.097407	0.984121	1.001722	0.94046	0.902825	0.970366	1.000891
51	0	24	0.66	0.172047	0.176667	0.057504	0.731667	0.213861	0.753333	0.274785	0.713333	0.271342	0.111667	0.072226	0.741667	0.181485	0.15	0.092087	0.795811	0.799385	0.880349	0.909099	0.809232	0.767211	0.897422	0.882073	0.837257	0.75841	0.856054	0.939314	0.863126	0.8079	0.9522	0.816834	0.88577	0.922854	1.016828	1.193681	1.056518	0.897948	0.909937	0.914903	1.052769	0.905462	0.910078	0.829245	0.958725	1.119425	1.153548
52	0	20	0.336667	0.115355	0.163333	0.045461	0.313333	0.189912	0.606667	0.328613	0.53	0.237823	0.186667	0.078401	0.493333	0.180518	0.19	0.044721	0.866724	0.918624	0.823704	0.867416	0.825555	0.798835	0.857186	0.8616	0.894403	0.770676	0.858878	0.864433	0.891206	0.813911	0.809061	0.746789	0.81023	0.882571	0.8784	0.950718	0.8789	0.8944	0.854981	0.878416	1.110463	0.961062	0.938242	0.797392	0.881284	0.926224	0.888116
53	1	20	0.546667	0.276815	0.171667	0.099683	0.543333	0.4225	0.668333	0.29027	0.451667	0.264304	0.193333	0.083825	0.458333	0.269697	0.188333	0.105341	0.85534	0.804701	0.870493	0.861505	0.816218	0.810178	0.893335	0.917232	0.816747	0.781503	0.907623	0.891193	0.9249	0.830655	0.911786	0.828554	0.859555	0.870848	0.919699	0.958039	0.971742	0.894892	0.922513	0.913257	0.892017	0.864811	0.933559	0.845784	0.991806	1.024745	0.94944
[truncated: 317 more columns]
